# Supplementary material for: Seroprevalence of SARS-CoV-2 specific IgG antibodies in District Srinagar, northern India – A cross-sectional study
Source: PLoS One. 2020 Nov 11;15(11):e0239303. doi: 10.1371/journal.pone.0239303 (PMC7657487; doi:10.1371/journal.pone.0239303)
Supplement: S1 Data — (XLSX) [file pone.0239303.s001.xlsx]

## Sheet: Supplementary_data
Details of Hospitals in District Srinagar
Block	Name of Hospital	Monthly number of patients visiting OPD	Selected or not	Remarks	Number of participants
xxx	SMHS	TCH	Selected		395
xxx	BJSH Barzulla	TCH	Selected		224
xxx	LD Hospital	TCH	Selected		355
xxx	GMC Srinagar	Medical College	Selected		402
Khanyar	CHC Gousia	13878	Selected		142
Hazratbal	UPHC Hazratbal	6168	Selected		214
Zadibal	PHC Zadibal	4487	Selected		90
Batamaloo	UPHC Batamaloo	2185	Selected		345
Hazratbal	UPHC Harwan	1991	Selected		159
Hazratbal	UPHC Nishat	1917	Selected		93
SR Gunj	UPHC S.R.Gung	1799	Selected		35
Batamaloo	PHC Chanpora	1703	Selected		172
SR Gunj	UPHC Palpora	1169	Selected		62
Batamaloo	NTPHC Jawarhir nagar	650	Not selected		xxx
Batamaloo	PHC Bemina	617	Not selected		xxx
Batamaloo	UHC Natipora	544	Selected		20
Batamaloo	UPHC Panthachowk	481	Selected		66
SR Gunj	UPHC Narwara	452	Selected		13
Khanyar	PHC Braine	450	Not selected		xxx
SR Gunj	MMC Noor Bagh	421	Not selected		xxx
Batamaloo	UPHC Mehjoornagar	355	Not selected		xxx
Batamaloo	UPHC Lasjan	353	Not selected		xxx
SR Gunj	NTPHC Habakadal	331	Not selected		xxx
Batamaloo	NTPHC Barzalla	330	Not selected		xxx
Batamaloo	UPHC Khonmoh	298	Not selected		xxx
Khanyar	NTPHC Rainawari	276	Not selected		xxx
Batamaloo	UPHC Humhama	260	Not selected		xxx
Batamaloo	MMC Pandrethan	259	Not selected		xxx
Batamaloo	PHC Nowgam	243	Not selected		xxx
Hazratbal	NTPHC Shalkhund	233	Not selected		xxx
Batamaloo	UPHC Mujgund	227	Not selected		xxx
Hazratbal	UPHC Talibal	224	Not selected		xxx
Batamaloo	NTPHC Tengpora	203	Not selected		xxx
Batamaloo	SC Bala Hama	203	Not selected		xxx
Khanyar	UPHC Shoori MohallaGagribal	185	Not selected		xxx
Zadibal	PHC Burzahama	175	Selected		49
Khanyar	NTPHC Miskeen Bagh	165	Not selected		xxx
Khanyar	NTPHC Abidal	164	Not selected		xxx
Zadibal	SC Zonimar	157	Not selected		xxx
SR Gunj	UPHC Sangam	135	Selected		16
SR Gunj	UPHC Wanganpora	134	Not selected		xxx
Hazratbal	UPHC SMHS	133	Not selected		xxx
Batamaloo	UPHC Qamarwari	121	Not selected		xxx
Batamaloo	UHP Firdousabad	120	Not selected		xxx
Batamaloo	SC Maloora	113	Not selected		xxx
SR Gunj	NTPHC Bakshipora	109	Selected		21
Zadibal	UPHC Khushalsar	107	Not selected		xxx
Batamaloo	NTPHC Zainakote	107	Not selected		xxx
Batamaloo	Trauma Hospital Lawaypora	106	Not selected		xxx
Batamaloo	SC Hyderpora	105	Not selected		xxx
Zadibal	UPHC Lalbazar	82	Selected		63
Khanyar	UHP Alamdar Colony Nowpora	80	EXCLUDED		xxx
Khanyar	NTPHC Nehrupark	79	EXCLUDED		xxx
Batamaloo	UHP Aram Wari	75	EXCLUDED		xxx
SR Gunj	NTPHC Krashbal	65	EXCLUDED		xxx
Hazratbal	SC Ishbur	61	EXCLUDED		xxx
Hazratbal	NTPHC Nandpora	60	EXCLUDED		xxx
Khanyar	NTPHC Kaw Mohalla	60	EXCLUDED		xxx
Khanyar	NTPHC Konekhan Dalgate.	60	EXCLUDED		xxx
Batamaloo	SC Gund Hasi bhat	58	EXCLUDED		xxx
Batamaloo	NTPHC Zewan	58	EXCLUDED		xxx
Batamaloo	SC Peer bagh	58	EXCLUDED		xxx
SR Gunj	UPHC Chinkral Mohalla	57	EXCLUDED		xxx
Khanyar	UHP Bachi Darwaza	55	EXCLUDED		xxx
Khanyar	UHP Kathidarwaza	54	EXCLUDED		xxx
Hazratbal	SC Syedpora	52	EXCLUDED		xxx
Khanyar	UHP Barbarshah	52	EXCLUDED		xxx
Hazratbal	SC Abidal	50	EXCLUDED		xxx
Khanyar	UHP Nowhata	50	EXCLUDED		xxx
Khanyar	NTPHC Abi Nowpora	50	EXCLUDED		xxx
Batamaloo	NTPHC Boatman colony	50	EXCLUDED		xxx
Batamaloo	SC Nadrigund	50	EXCLUDED		xxx
Zadibal	UHC Shalimar	46	EXCLUDED		xxx
Batamaloo	NTPHC Rambagh	45	EXCLUDED		xxx
Batamaloo	SC Rakh-i-Arth	41	EXCLUDED		xxx
Zadibal	NTPHC Omar Colony	40	EXCLUDED		xxx
SR Gunj	UHP Braripora	40	EXCLUDED		xxx
Hazratbal	NTPHC Dharbagh	38	EXCLUDED		xxx
Zadibal	UPHC Sangeen Darwaza	38	EXCLUDED		xxx
Batamaloo	UHP Allochi bagh	37	EXCLUDED		xxx
Hazratbal	NTPHC Khushipora	35	EXCLUDED		xxx
Khanyar	UHP Pahloo Brain	30	EXCLUDED		xxx
Batamaloo	UHP Parimpora Shah mohalla	30	EXCLUDED		xxx
Batamaloo	NTPHC Rawalpora	30	EXCLUDED		xxx
Batamaloo	NTPHC Galwanpora	30	EXCLUDED		xxx
Hazratbal	NTPHC Dara	28	EXCLUDED		xxx
Hazratbal	NTPHC Theed	27	EXCLUDED		xxx
Zadibal	SC Mulfaq	25	EXCLUDED		xxx
Batamaloo	UHP Mirabad	25	EXCLUDED		xxx
Batamaloo	UPHC Maisuma	25	EXCLUDED		xxx
SR Gunj	NTPHC Shangoli pora	24	EXCLUDED		xxx
Zadibal	UHP Badamwari	21	EXCLUDED		xxx
Hazratbal	SC Shanpora	20	EXCLUDED		xxx
SR Gunj	UHP Bulbul lanker	20	EXCLUDED		xxx
SR Gunj	NTPHC Karfari Mohalla	20	EXCLUDED		xxx
Batamaloo	NTPHC Lakshmanpora	20	EXCLUDED		xxx
Hazratbal	SC Hazratbal	18	EXCLUDED		xxx
Hazratbal	SC Takanwari	18	EXCLUDED		xxx
Zadibal	UHP Gulshan Abad.	18	EXCLUDED		xxx
Zadibal	SC Hawal	17	EXCLUDED		xxx
Zadibal	UHP Rangpora	17	EXCLUDED		xxx
SR Gunj	UHP Noor Bagh	16	EXCLUDED		xxx
Zadibal	NTPHC Chatterhama	15	EXCLUDED		xxx
SR Gunj	NTPHC Kani Mazar	15	EXCLUDED		xxx
SR Gunj	NTPHC Saidaipora	15	EXCLUDED		xxx
Zadibal	UHP Shah Faisal Colony	14	EXCLUDED		xxx
Zadibal	NTPHC Mandibal	12	EXCLUDED		xxx
Zadibal	UHP Baghwanpora	12	EXCLUDED		xxx
Batamaloo	SC Bemina	11	EXCLUDED		xxx
Zadibal	UPHC Zukura	10	EXCLUDED		xxx
Zadibal	SC Buchpora	10	EXCLUDED		xxx
Zadibal	NTPHC Bhotshah Mohalla	10	EXCLUDED		xxx
Zadibal	UHP Khimber	10	EXCLUDED		xxx
SR Gunj	NTPHC Goripora	10	EXCLUDED		xxx
Zadibal	MMC Zakura	6	EXCLUDED		xxx
xxx	District Hospital Srinagar	0	EXCLUDED	Designated COVID Hospital	xxx
Zadibal	UHP Amda Kadal	0	EXCLUDED		xxx
SR Gunj	UPHC Pathar masjid	0	EXCLUDED		xxx
SR Gunj	SC Khankahi	0	EXCLUDED		xxx
SR Gunj	UHP Qamangar pora	0	EXCLUDED		xxx
Batamaloo	SC Gangbugh	0	EXCLUDED		xxx
Batamaloo	PHC Laloo Shesh Gari Bagh	0	EXCLUDED		xxx
Batamaloo	SC Sanatnagar	0	EXCLUDED		xxx
xxx	Super-specialty Hospital	TCH	Not selected		xxx
xxx	GB Pant Hospital	TCH	EXCLUDED	Children's Hospital	xxx
xxx	CD Hospital	TCH	EXCLUDED	Designated COVID Hospital	xxx
xxx	IMHANS	TCH	Not selected		xxx
xxx	Kashmir Nursing Home	TCH	EXCLUDED	Designated COVID Hospital	xxx
xxx	SKIMS Medical College Hospital	TCH	EXCLUDED	Designated COVID Hospital	xxx
xxx	SKIMS Soura	TCH	Not selected		xxx
				Total number of participants	2936
TCH = Tertiary Care Hospital
Designated COVID Hospitals were excluded because such hospitals only admitted confirmed SARS-CoV-2 RT-PCR positive cases.
Hospitals with a monthly OPD <100 were also excluded from selection.
Of the remaining hospitals selection was purposive, to represent areas across the District.
