# Supplementary material for: Seroprevalence of SARS-CoV-2 specific IgG antibodies in District Srinagar, northern India – A cross-sectional study
Source: PLoS One. 2020 Nov 11;15(11):e0239303. doi: 10.1371/journal.pone.0239303 (PMC7657487; doi:10.1371/journal.pone.0239303)
Supplement: S1 Table — (XLSX) [file pone.0239303.s003.xlsx]

## Sheet: Supplementary_Table_1
Age group	Percentage of Total	Percentage among Males	Percentage among Females	Male/Female	Estimated total population, 2020	Estimated male population, 2020	Estimated female population, 2020
0-4	5.6	5.9	5.3	1.11321	73903.5	38931.3	34972.2
5-9	5.8	5.9	5.6	1.05357	76542.9	39269.8	37273.1
10-14	6.5	6.7	6.2	1.08065	85780.8	44552.8	41228
15-19*	8.2	8.6	7.9	1.08861	108216	56403.4	51812.4
20-24	10.5	10.4	10.6	0.981132	138569	68624.7	69944.4
25-29	12.1	11.3	12.9	0.875969	159684	74563.3	85121
30-34	10	9.8	10.2	0.960784	131970	64665.5	67305
35-39	8.5	8.3	8.7	0.954023	112175	54767.8	57407.2
40-44	7.1	7	7.2	0.972222	93699.1	46189.7	47509.4
45-49	6.2	6	6.4	0.9375	81821.7	39591.2	42230.6
50-54	5.4	5.4	5.4	1	71264.1	35632	35632
55-59	4.2	4.5	3.8	1.18421	55427.6	30051.1	25376.5
60-64	3.4	3.3	3.4	0.970588	44870	22100.1	22769.8
65-69	2.5	2.7	2.4	1.125	32992.6	17466.7	15525.9
70-74	1.7	1.7	1.8	0.944444	22435	10897	11538
75-79	1.1	1.2	1.1	1.09091	14516.8	7573.96	6942.8
80-84	0.7	0.7	0.7	1	9237.93	4618.97	4618.97
85+	0.5	0.4	0.5	0.8	6598.53	2932.68	3665.85
Total	100	100	100	1	1319705	658832	660873
*We assumed that the population 18-19 years old will be 40% of the population in the age group 15-19 years, for calculation of standardized prevalence.
