# Supplementary material for: Seroprevalence of SARS-CoV-2 specific IgG antibodies in District Srinagar, northern India – A cross-sectional study
Source: PLoS One. 2020 Nov 11;15(11):e0239303. doi: 10.1371/journal.pone.0239303 (PMC7657487; doi:10.1371/journal.pone.0239303)
Supplement: S2 Table — (XLSX) [file pone.0239303.s004.xlsx]

## Sheet: Supplementary_Table_3
Population estimates of District Srinagar
Year	Natural growth rate for the year	Estimated population	Estimated adult (>18 yrs) population 77.2% of total population	Estimated Mid-year population	Estimated Mid-year adult population	Estimated number of infections	Estimated number of infections adjusted for test sensitivity and specificity*
2011	Census figures	1236829	954832	1236829	982042	xxx	xxx
2012	8.4	1.24722e+06	962853	1.24202e+06	958842	xxx	xxx
2013	8.2	1.25745e+06	970748	1.25233e+06	966800	xxx	xxx
2014	8.1	1.26763e+06	978611	1.26254e+06	974679	xxx	xxx
2015	8	1.27777e+06	986440	1.2727e+06	982525	xxx	xxx
2016	6.3	1.28582e+06	992654	1.2818e+06	989547	xxx	xxx	0.025394
2017	7.5	1.29547e+06	1.0001e+06	1.29064e+06	996377	xxx	xxx	0.039446
2018	7.5	1.30518e+06	1.0076e+06	1.30032e+06	1.00385e+06	xxx	xxx
2019	7.4	1.31484e+06	1.01506e+06	1.31001e+06	1.01133e+06	xxx	xxx
2020	7.4	1.32457e+06	1.02257e+06	1.3197e+06	1.01881e+06	36677.2	32602
					Lower limit	29545.6	*Seroprevalence adjusted for test sensitivity and specificity = Age- and gender-adjusted seroprevalence+test specificity-1/test sensivitiy+test specificity-1 = 0.036+0.9963-1/1+0.9963-1=0.0324=3.2%
					Upper limit	43808.9	25470.3	Lower limit
							39733.7	Upper limit
