# Supplementary material for: Seroprevalence of SARS-CoV-2 specific IgG antibodies in District Srinagar, northern India – A cross-sectional study
Source: PLoS One. 2020 Nov 11;15(11):e0239303. doi: 10.1371/journal.pone.0239303 (PMC7657487; doi:10.1371/journal.pone.0239303)
Supplement: S3 Table — (LOG) [file pone.0239303.s005.log]

-----------------------------------------------------------------------------------------------------------------------
      name:  <unnamed>
       log:  D:\COVID_Serosurveillance_Surveys\Manuscript Seroprevalence\S3_StandardizedSeroprevalence.log
  log type:  text
 opened on:  24 Aug 2020, 08:13:15

. use sampop, clear

. dstdize igg_pos popsize strata, using(stdpop) by(groupvar)

----------------------------------------------------------
-> groupvar= 1 
                         -----Unadjusted-----  Std.
                                Pop.  Stratum  Pop.  
  Stratum       Pop.     Cases  Dist. Rate[s] Dst[P]  s*P
----------------------------------------------------------
   18-19F         36         0  0.012 0.0000  0.020 0.0000
   18-19M         27         1  0.009 0.0370  0.022 0.0008
   20-24F        125         4  0.043 0.0320  0.069 0.0022
   20-24M        123         2  0.042 0.0163  0.067 0.0011
   25-29F        339         6  0.117 0.0177  0.084 0.0015
   25-29M        186         4  0.064 0.0215  0.073 0.0016
   30-34F        287        11  0.099 0.0383  0.066 0.0025
   30-34M        245        12  0.084 0.0490  0.063 0.0031
   35-39F        167         7  0.057 0.0419  0.056 0.0024
   35-39M        193         6  0.066 0.0311  0.054 0.0017
   40-44F        115         3  0.040 0.0261  0.047 0.0012
   40-44M        158        10  0.054 0.0633  0.045 0.0029
   45-49F        119         4  0.041 0.0336  0.041 0.0014
   45-49M        140         6  0.048 0.0429  0.039 0.0017
   50-54F         92         7  0.032 0.0761  0.035 0.0027
   50-54M        135        11  0.046 0.0815  0.035 0.0029
   55-59F         53         2  0.018 0.0377  0.025 0.0009
   55-59M         87         5  0.030 0.0575  0.030 0.0017
   60-64F         50         3  0.017 0.0600  0.022 0.0013
   60-64M         57         2  0.020 0.0351  0.022 0.0008
   65-69F         27         1  0.009 0.0370  0.015 0.0006
   65-69M         55         1  0.019 0.0182  0.017 0.0003
   70-74F         13         0  0.004 0.0000  0.011 0.0000
   70-74M         35         3  0.012 0.0857  0.011 0.0009
   75-79F         11         0  0.004 0.0000  0.007 0.0000
   75-79M         12         0  0.004 0.0000  0.007 0.0000
   80-84F          7         0  0.002 0.0000  0.005 0.0000
   80-84M          7         0  0.002 0.0000  0.005 0.0000
     85+F          2         0  0.001 0.0000  0.004 0.0000
     85+M          3         0  0.001 0.0000  0.003 0.0000
----------------------------------------------------------
Totals:         2906       111    Adjusted Cases:    104.7
                                      Crude Rate:   0.0382
                                   Adjusted Rate:   0.0360
                       95% Conf. Interval: [0.0292, 0.0429]

Summary of Study Populations:
 groupvar             N      Crude     Adj_Rate       Confidence Interval
 --------------------------------------------------------------------------
        1          2906   0.038197     0.036034    [  0.029199,    0.042869]

. log close
      name:  <unnamed>
       log:  D:\COVID_Serosurveillance_Surveys\Manuscript Seroprevalence\S3_StandardizedSeroprevalence.log
  log type:  text
 closed on:  24 Aug 2020, 08:16:48
-----------------------------------------------------------------------------------------------------------------------
